# Supplementary material for: IGF2BP3 enhances the mRNA stability of E2F3 by interacting with LINC00958 to promote endometrial carcinoma progression
Source: Cell Death Discov. 2022 Jun 8;8:279. doi: 10.1038/s41420-022-01045-x (PMC9177600; doi:10.1038/s41420-022-01045-x)
Supplement: Supplementary file 10 — Supplementary Table 1 [file 41420_2022_1045_MOESM10_ESM.xlsx]

## Sheet: Sheet1
Table S1: The correlation between clinicopathological characteristics and expression of IGF2BP3 in 53 endometrial neoplasm patients
Characteristics	No. of patients	IGF2BP3		P value
		No. of Low	No. of High
Age(y)
<60	35	18	17	0.21
≥60	18	6	12
FIGO stage
I+II	36	21	15	0.01*
III+IV	17	3	14
Grade
G1	18	12	6	0.03*
G2+G3	35	12	23
Muscular invasion
<1/2	20	10	10	0.59
≥1/2	33	14	19
Lymphnode metastasis
No	40	21	19	0.11
Yes	13	3	10
Vascular invasion
No	47	24	23	0.03*
Yes	6	0	6
Distant metastasis
No	45	23	22	0.047*
Yes	8	1	7
Note: Abbreviation: G1: Grade 1, G2: Grade 2, G3: Grade 3, *, P<0.05
