# Supplementary material for: IGF2BP3 enhances the mRNA stability of E2F3 by interacting with LINC00958 to promote endometrial carcinoma progression
Source: Cell Death Discov. 2022 Jun 8;8:279. doi: 10.1038/s41420-022-01045-x (PMC9177600; doi:10.1038/s41420-022-01045-x)
Supplement: Supplementary file 11 — Supplementary Table 2 [file 41420_2022_1045_MOESM11_ESM.xlsx]

## Sheet: Sheet1
Table S2: The sequences of primers, probes, shRNAs and siRNAs used in this study
(5'-3')
IGF2BP3-F	GAGGCGCTTTCAGGTAAAATAG
IGF2BP3-R	AATGAGGCGGGATATTTCGTAT
GAPDH-F	GGAGCGAGATCCCTCCAAAAT
GAPDH-R	GGCTGTTGTCATACTTCTCATGG
LINC00958-F	TTGGATTCATGCTTCGCACC
LINC00958-R	CCTGAAGAAGCTACCTGGCG
LINC01224-F	GCTTGGGATCGCTTTCTGCT
LINC01224-R	CAGATCACAGGGCAACAGCC
LINC01139-F	GTCCTGCTTCTCTCACCCTTCAAAC
LINC01139-R	GCCTCCACAGTGCGTACCAAAG
RHPN1-AS1-F	TCCAGAACCTCCGTCCAGAACC
RHPN1-AS1-R	TTCCAGAGGCAGGTGCTAGAAGG
RAP2C-AS1-F	ACCGTCTGGTAGATCCGCCTTG
RAP2C-AS1-R	GCCGTGTAGTGGTTGGAATCAAATG
CCDC144NL-AS1-F	TCACTGCCCAACGTAGAGGACTAG
CCDC144NL-AS1-R	CTCTCCGTCACTGCCAACAACC
TRPM2-AS-F	GTCCCAGTAACTCCGCCCAAATG
TRPM2-AS-R	GGATGAGTAAGTGGCTGGTGGAAG
AGAP2-AS1-F	GAGAGGGTTTGGGTTGGCACTG
AGAP2-AS1-R	AAGTCGTGTGAGAGGAGAGCAGAG
MIR99AHG-F	CCAACCATGCCTGCTAGTGA
MIR99AHG-R	GGCTTCACATAGGTTGGGCT
LINC00641-F	GGTGTCTTTGAACTGTAGTCTGT
LINC00641-R	CCAGGCACTGCTCAATATGC
AES-F	CGTCGCCGCCATTAGACAA
AES-R	CAGCCTGTTTGTGCATCTCG
IL1RAP-F	CGGGACCTTGAGGAGCCAATTAAC
IL1RAP-R	GGTATAGTTGCCAGTGTCATTGAGGAG
CCDC159-F	AAGACCATTGTGATGATTCCCGACTC
CCDC159-R	GCAAGCAGCTCTCCTTCTCCAAC
ZNF644-F	ATGGTGCTGACGAGGTTTACATTCTC
ZNF644-R	AGTGCTTAATCCAGTCTTCCTGAACAG
XPO4-F	TTCAGCCACTTCAGCAGCGATTC
XPO4-R	GGTAGCCTCAGCAATGCCACAC
SLC39A10-F	CTTGCTAGGCGTGATCTTGGTTCC
SLC39A10-R	GGCGTCTCCACTCATTGTTCCTAC
SLC30A6-F	CCTCCACAGTCTTGGCACAGTTG
SLC30A6-R	AAGCATCGTGAACAGGTTGAAACAAAG
ZBTB34-F	CCGAGGTGAAAGTGAAGATGGAGAAG
ZBTB34-R	CACAGAACCATAGGAGCCCACATTC
E2F3-F	CAGCCAACCTCTTACAGCAGACTG
E2F3-R	AGATCGCTGATGCCTTCCTCCTC
FISH probes
LINC00958 (Cy3)	Ribobio
18S (Cy3)	Ribobio
U6 (Cy3)	Ribobio
shRNAs (Target sequences)
sh-IGF2BP3-1	GCTGGAGCTTCAATTAAGA
sh-IGF2BP3-2	GCAGGAATTGACGCTGTAT
sh-IGF2BP3-3	CCTTGAAAGTAGCCTATAT
sh-LINC00958-1	GCATGTGTCACTCTGTAAA
sh-LINC00958-2	GTGTCCTCTTGCTATTGAA
sh-LINC00958-3	CAGGGAGAAAGTTTAAGCT
siRNAs (Target sequences)
si-E2F3-1	GGAAGAGCTGCACTACGAA
si-E2F3-2	GCGGTATGATACGTCTCTT
si-E2F3-3	GCATCCACCTCATTAAGAA
si-NC	TTCTCCGAACGTGTCACGT
